# Supplementary material for: Electrolyte prognosis scoring system can predict overall survival in patients with osteosarcoma
Source: Front Oncol. 2024 Oct 9;14:1466912. doi: 10.3389/fonc.2024.1466912 (PMC11496286; doi:10.3389/fonc.2024.1466912)
Supplement: Supplementary file 1 [file Table1.xlsx]

## Sheet: Sheet1
	HB	Plt	Leut	Neup	LYMp	Neut	LYMPH	MONO	NLR	PLR	LMR	dNLR	Protein	ALP	Glu	CK	LDH	HBDH	Na	AG	serumβ	P
optional cut-off	133.5	177.5	6.655	59.35	31.6	4.05	1.715	0.475	1.823	103.799	4.804	1.46	40.6	106.5	38.5	40	178.5	172.5	142.05	16.35	0.065	1.185
